# Supplementary material for: Metabolic profile and skeletal muscle as predictors of survival in testicular germ cell tumors
Source: Oncologist. 2026 Apr 16;31(5):oyag072. doi: 10.1093/oncolo/oyag072 (PMC13092131; doi:10.1093/oncolo/oyag072)
Supplement: oyag072_Supplementary_Data [file oyag072_supplementary_data.zip]

Archive with 17 entries (17 files):
- renamed_64d9e.jpeg
- renamed_39ae4.docx
- renamed_69b99.docx
- renamed_601c1.docx
- renamed_979ca.docx
- renamed_a8c23.docx
- renamed_b0429.docx
- renamed_bd68d.docx
- renamed_be1fa.docx
- renamed_d43f6.docx
- renamed_de106.docx
- renamed_e0137.docx
- renamed_7be29.tiff
- renamed_9ba2e.tiff
- renamed_30b99.tiff
- renamed_160d6.tiff
- renamed_161d9.tiff
